# Supplementary material for: Liposomes Loaded with the Proteasome Inhibitor Z-Leucinyl-Leucinyl-Norleucinal Are Effective in Inducing Apoptosis in Colorectal Cancer Cell Lines
Source: Membranes (Basel). 2020 May 3;10(5):91. doi: 10.3390/membranes10050091 (PMC7281214; doi:10.3390/membranes10050091)
Supplement: Supplementary file 1 [file membranes-10-00091-s001.zip]

Archive with 8 entries (7 files):
- Supplementary figures proof/
- __MACOSX/._Supplementary figures proof
- Supplementary figures proof/Suppl Table 1.xlsx
- __MACOSX/Supplementary figures proof/._Suppl Table 1.xlsx
- Supplementary figures proof/Suppl Fig 1.tif
- __MACOSX/Supplementary figures proof/._Suppl Fig 1.tif
- Supplementary figures proof/Suppl Fig 2.tif
- __MACOSX/Supplementary figures proof/._Suppl Fig 2.tif
