# Supplementary material for: Liposomes Loaded with the Proteasome Inhibitor Z-Leucinyl-Leucinyl-Norleucinal Are Effective in Inducing Apoptosis in Colorectal Cancer Cell Lines
Source: Membranes (Basel). 2020 May 3;10(5):91. doi: 10.3390/membranes10050091 (PMC7281214; doi:10.3390/membranes10050091)
Supplement: Supplementary file 1 [file membranes-10-00091-s001.zip › Supplementary figures proof/Suppl Table 1.xlsx]

## Sheet: 1way ANOVA of Caco-2
Parameter
Table Analyzed	Caco-2
One-way analysis of variance
P value	< 0.0001
P value summary	***
Are means signif. different? (P < 0.05)	Yes
Number of groups	7
F	280
R squared	0.9877
ANOVA Table	SS	df	MS
Treatment (between columns)	2.165	6	0.3609
Residual (within columns)	0.02706	21	0.001289
Total	2.192	27
Tukey's Multiple Comparison Test	Mean Diff.	q	Significant? P < 0.05?	Summary	95% CI of diff
Medium Ctr vs Cxm-Lipo-LLNle	0.297	16.55	Yes	***	0.2144 to 0.3796
Medium Ctr vs Cxm-Lipo	0.2568	14.3	Yes	***	0.1742 to 0.3393
Medium Ctr vs Lipo-LLNle	0.6595	36.74	Yes	***	0.5769 to 0.7421
Medium Ctr vs Empty Lipo	0.0825	4.596	No	ns	-0.00006795 to 0.1651
Medium Ctr vs LLNle	0.6443	35.89	Yes	***	0.5617 to 0.7268
Medium Ctr vs DMSO	-0.1055	5.878	Yes	**	-0.1881 to -0.02293
Cxm-Lipo-LLNle vs Cxm-Lipo	-0.04025	2.243	No	ns	-0.1228 to 0.04232
Cxm-Lipo-LLNle vs Lipo-LLNle	0.3625	20.2	Yes	***	0.2799 to 0.4451
Cxm-Lipo-LLNle vs Empty Lipo	-0.2145	11.95	Yes	***	-0.2971 to -0.1319
Cxm-Lipo-LLNle vs LLNle	0.3473	19.35	Yes	***	0.2647 to 0.4298
Cxm-Lipo-LLNle vs DMSO	-0.4025	22.43	Yes	***	-0.4851 to -0.3199
Cxm-Lipo vs Lipo-LLNle	0.4028	22.44	Yes	***	0.3202 to 0.4853
Cxm-Lipo vs Empty Lipo	-0.1742	9.708	Yes	***	-0.2568 to -0.09168
Cxm-Lipo vs LLNle	0.3875	21.59	Yes	***	0.3049 to 0.4701
Cxm-Lipo vs DMSO	-0.3623	20.18	Yes	***	-0.4448 to -0.2797
Lipo-LLNle vs Empty Lipo	-0.577	32.15	Yes	***	-0.6596 to -0.4944
Lipo-LLNle vs LLNle	-0.01525	0.8496	No	ns	-0.09782 to 0.06732
Lipo-LLNle vs DMSO	-0.765	42.62	Yes	***	-0.8476 to -0.6824
Empty Lipo vs LLNle	0.5618	31.3	Yes	***	0.4792 to 0.6443
Empty Lipo vs DMSO	-0.188	10.47	Yes	***	-0.2706 to -0.1054
LLNle vs DMSO	-0.7498	41.77	Yes	***	-0.8323 to -0.6672
Parameter
Table Analyzed	GP2d
One-way analysis of variance
P value	< 0.0001
P value summary	***
Are means signif. different? (P < 0.05)	Yes
Number of groups	7
F	412.9
R squared	0.9916
ANOVA Table	SS	df	MS
Treatment (between columns)	4.474	6	0.7457
Residual (within columns)	0.03793	21	0.001806
Total	4.512	27
Tukey's Multiple Comparison Test	Mean Diff.	q	Significant? P < 0.05?	Summary	95% CI of diff
Medium Ctr vs Cxm-Lipo-LLNle	0.772	36.33	Yes	***	0.6742 to 0.8698
Medium Ctr vs Cxm-Lipo	0.839	39.48	Yes	***	0.7412 to 0.9368
Medium Ctr vs Lipo-LLNle	1.086	51.11	Yes	***	0.9882 to 1.184
Medium Ctr vs Empty Lipo	0.559	26.31	Yes	***	0.4612 to 0.6568
Medium Ctr vs LLNle	1.143	53.79	Yes	***	1.045 to 1.241
Medium Ctr vs DMSO	0.198	9.318	Yes	***	0.1002 to 0.2958
Cxm-Lipo-LLNle vs Cxm-Lipo	0.067	3.153	No	ns	-0.03075 to 0.1648
Cxm-Lipo-LLNle vs Lipo-LLNle	0.314	14.78	Yes	***	0.2162 to 0.4118
Cxm-Lipo-LLNle vs Empty Lipo	-0.213	10.02	Yes	***	-0.3108 to -0.1152
Cxm-Lipo-LLNle vs LLNle	0.371	17.46	Yes	***	0.2732 to 0.4688
Cxm-Lipo-LLNle vs DMSO	-0.574	27.01	Yes	***	-0.6718 to -0.4762
Cxm-Lipo vs Lipo-LLNle	0.247	11.62	Yes	***	0.1492 to 0.3448
Cxm-Lipo vs Empty Lipo	-0.28	13.18	Yes	***	-0.3778 to -0.1822
Cxm-Lipo vs LLNle	0.304	14.31	Yes	***	0.2062 to 0.4018
Cxm-Lipo vs DMSO	-0.641	30.17	Yes	***	-0.7388 to -0.5432
Lipo-LLNle vs Empty Lipo	-0.527	24.8	Yes	***	-0.6248 to -0.4292
Lipo-LLNle vs LLNle	0.057	2.682	No	ns	-0.04075 to 0.1548
Lipo-LLNle vs DMSO	-0.888	41.79	Yes	***	-0.9858 to -0.7902
Empty Lipo vs LLNle	0.584	27.48	Yes	***	0.4862 to 0.6818
Empty Lipo vs DMSO	-0.361	16.99	Yes	***	-0.4588 to -0.2632
LLNle vs DMSO	-0.945	44.47	Yes	***	-1.043 to -0.8472
Parameter
Table Analyzed	LoVo
One-way analysis of variance
P value	< 0.0001
P value summary	***
Are means signif. different? (P < 0.05)	Yes
Number of groups	7
F	547.6
R squared	0.9936
ANOVA Table	SS	df	MS
Treatment (between columns)	4.405	6	0.7342
Residual (within columns)	0.02816	21	0.001341
Total	4.433	27
Tukey's Multiple Comparison Test	Mean Diff.	q	Significant? P < 0.05?	Summary	95% CI of diff
Medium Ctr vs Cxm-Lipo-LLNle	0.1855	10.13	Yes	***	0.1013 to 0.2697
Medium Ctr vs Cxm-Lipo	0.145	7.92	Yes	***	0.06078 to 0.2292
Medium Ctr vs Lipo-LLNle	0.9455	51.64	Yes	***	0.8613 to 1.030
Medium Ctr vs Empty Lipo	0.1768	9.654	Yes	***	0.09253 to 0.2610
Medium Ctr vs LLNle	0.973	53.15	Yes	***	0.8888 to 1.057
Medium Ctr vs DMSO	-0.0205	1.12	No	ns	-0.1047 to 0.06372
Cxm-Lipo-LLNle vs Cxm-Lipo	-0.0405	2.212	No	ns	-0.1247 to 0.04372
Cxm-Lipo-LLNle vs Lipo-LLNle	0.76	41.51	Yes	***	0.6758 to 0.8442
Cxm-Lipo-LLNle vs Empty Lipo	-0.00875	0.4779	No	ns	-0.09297 to 0.07547
Cxm-Lipo-LLNle vs LLNle	0.7875	43.01	Yes	***	0.7033 to 0.8717
Cxm-Lipo-LLNle vs DMSO	-0.206	11.25	Yes	***	-0.2902 to -0.1218
Cxm-Lipo vs Lipo-LLNle	0.8005	43.72	Yes	***	0.7163 to 0.8847
Cxm-Lipo vs Empty Lipo	0.03175	1.734	No	ns	-0.05247 to 0.1160
Cxm-Lipo vs LLNle	0.828	45.23	Yes	***	0.7438 to 0.9122
Cxm-Lipo vs DMSO	-0.1655	9.04	Yes	***	-0.2497 to -0.08128
Lipo-LLNle vs Empty Lipo	-0.7688	41.99	Yes	***	-0.8530 to -0.6845
Lipo-LLNle vs LLNle	0.0275	1.502	No	ns	-0.05672 to 0.1117
Lipo-LLNle vs DMSO	-0.966	52.76	Yes	***	-1.050 to -0.8818
Empty Lipo vs LLNle	0.7963	43.49	Yes	***	0.7120 to 0.8805
Empty Lipo vs DMSO	-0.1972	10.77	Yes	***	-0.2815 to -0.1130
LLNle vs DMSO	-0.9935	54.27	Yes	***	-1.078 to -0.9093
